# Supplementary material for: Lifetime Obesity in Patients with Eating Disorders: Increasing Prevalence, Clinical and Personality Correlates
Source: Eur Eat Disord Rev. 2012 Mar 2;20(3):250–4. doi: 10.1002/erv.2166 (PMC3510304; doi:10.1002/erv.2166)
Supplement: Supplementary file 3 [file erv0020-0250-SD3.txt]

Table 2-online 
 
Clinicaland sociodemografic features among ED subtypes 
 
 AN 
(N=261) 
BN 
(N=551) 
EDNOS
(N=448) 
BED
(N=123) 
Total 
(N=1383) 
Age(years); mean(SD) 24.78(7.13) 27.29(7.74) 25.85(7.76) 34.63(9.84) 27.00(8.25)
Studies level;% Primary 29.4% 34.5% 29.6% 34.5% 31.9%
  Secondary 52.5% 51.0% 56.6% 47.8% 52.9%
  University 18.0% 14.5% 13.7% 17.7% 15.2%
Num. of treatments; mean(SD) 1.14(1.54) 0.70(0.99) 0.77(1.06) 0.41(0.64) 0.78(1.13)
Ageofonset ofED; mean(SD) 19.15(5.22) 19.50(6.90) 18.88(5.68) 24.41(11.25) 19.66(6.91)
Durationof ED;mean(SD) 5.40(5.07) 7.86(6.09) 6.70(6.32) 10.42(9.02) 7.25(6.43)
BMI; mean(SD) 16.02(1.43) 24.48(5.80) 21.14(4.48) 35.52(6.12) 22.78(6.96)
BMI minimum; mean(SD) 15.16(1.47) 19.71 (3.05) 18.29(2.81) 24.04(4.37) 18.79(3.69)
BMI maximum;mean(SD) 21.80(2.91) 27.93(6.48) 25.23(5.47) 37.29(6.58) 26.72(6.88)
Familyhistoryof obesity;% 13.3% 33.8% 26.3% 62.8% 30.2%
AN: Anorexia nervosa. BN: Bulimia nervosa. EDNOS: Eating disorder not otherwise specified. BED: Binge
eating disorder. SD: standarddeviation. BMI: bodymassindex (kg/m
2
).
  
Table 3-online 
 
Prevalence (with the 95% confidence interval, exact estimation) of lifetime obesity and obesity
during childhood stratified bydiagnosis subtype 
 
 AN (N=261) BN(N=551) EDNOS (N=448) BED(N=123)
Obesity: life-time; prevalencein % 4.6(2.64;7.86) 33.2(29.4;37.2) 21.2(17.7;25.2) 87.8(80.9;92.5)
Comparisonbetweensubtypes: ANvsBN 0.097(0.05;0.18)* BNvsEDNOS 1.848(1.39;2.46)*
ORcoefficients ANvsEDNOS 0.179(0.10;0.33)* BNvsBED 0.069(0.039;0.122)*
 ANvsBED 0.007(0.003;0.02)* EDNOS vs BED 0.037(0.021;0.067)*
 AN(N=267) BN(N=569) EDNOS (N=459) BED(N=124)
Obesity: childhood; prevalencein% 3.6(1.89;6.65) 13.0(10.4;16.1) 12.2(9.44;15.6) 28.9(21.6;37.6)
Comparisonbetweensubtypes: ANvsBN 0.250(0.12;0.51)* BNvsEDNOS 1.076(0.74;1.58)
ORcoefficients ANvsEDNOS 0.269(0.13;0.56)* BNvsBED 0.367(0.23;0.59)*
 ANvsBED 0.092(0.04;0.20)* EDNOS vs BED 0.341(0. 21; 0.56)*
AN: Anorexia nervosa. BN: Bulimia nervosa. EDNOS: Eating disorder not otherwise specified. BED: Binge
eating disorder. *Significant OR coefficient. 
  
Figure 2-online
 
Prevalence ofchildhoodobesity(percentage, %)
 
 
Note: labeled %of the totalED /year 
Figure 3-online
 
Current BodyMass Index(mean values) among the groups 
 
Note: labeled %of the totalED /year
